# Supplementary material for: Effect of the Gintonin-Enriched Fraction on Glucagon-Like-Protein-1 Release
Source: Molecules. 2021 Oct 18;26(20):6298. doi: 10.3390/molecules26206298 (PMC8539011; doi:10.3390/molecules26206298)
Supplement: Supplementary file 1 [file molecules-26-06298-s001.zip]

Archive with 1 entries (1 files):
- molecules-1345780-supplementary.pdf
